# Supplementary material for: Models of Risk Selection in Maternal and Newborn Care: Exploring the Organization of Tasks and Responsibilities of Primary Care Midwives and Obstetricians in Risk Selection across The Netherlands
Source: Int J Environ Res Public Health. 2022 Jan 18;19(3):1046. doi: 10.3390/ijerph19031046 (PMC8834427; doi:10.3390/ijerph19031046)
Supplement: Supplementary file 1 [file ijerph-19-01046-s001.zip]

Archive with 1 entries (1 files):
- ijerph-1474084-supplementary.pdf
